# Supplementary material for: Equine Activity Time Budgets: The Effect of Housing and Management Conditions on Geriatric Horses and Horses with Chronic Orthopaedic Disease
Source: Animals (Basel). 2021 Jun 23;11(7):1867. doi: 10.3390/ani11071867 (PMC8300227; doi:10.3390/ani11071867)
Supplement: Supplementary file 1 [file animals-11-01867-s001.zip]

Archive with 12 entries (11 files):
- suppl_material/
- __MACOSX/._suppl_material
- suppl_material/Suppl_table2.xlsx
- __MACOSX/suppl_material/._Suppl_table2.xlsx
- suppl_material/Suppl_table3.xlsx
- __MACOSX/suppl_material/._Suppl_table3.xlsx
- suppl_material/Suppl_table4.xlsx
- __MACOSX/suppl_material/._Suppl_table4.xlsx
- suppl_material/~$Suppl_table1.xlsx
- __MACOSX/suppl_material/._~$Suppl_table1.xlsx
- suppl_material/Suppl_table1.xlsx
- __MACOSX/suppl_material/._Suppl_table1.xlsx
