# Supplementary material for: Equine Activity Time Budgets: The Effect of Housing and Management Conditions on Geriatric Horses and Horses with Chronic Orthopaedic Disease
Source: Animals (Basel). 2021 Jun 23;11(7):1867. doi: 10.3390/ani11071867 (PMC8300227; doi:10.3390/ani11071867)
Supplement: Supplementary file 1 [file animals-11-01867-s001.zip › suppl_material/Suppl_table2.xlsx]

## Sheet: suppl table 2
Horse	Age	Sex (M=mare, G=gelding)	Breed	Chronic orthop.disease Yes/No	BCS		eating				resting				active				highly active				activity count
					Round 1	Round 2	May-September		Oktober-January		May-September		Oktober-January		May-September		Oktober-January		May-September		Oktober-January		May-September		Oktober-January
							mean	s.d.	mean	s.d.	mean	s.d.	mean	s.d.	mean	s.d.	mean	s.d.	mean	s.d.	mean	s.d.	mean	s.d.	mean	s.d.
Aischa	25	M	Hanoverian	N		6			0.392058	0.308114			0.517716	0.2926			0.0484534	0.0681815			0.0417898	0.0613407			321.661	329.027
Alboro	28	G	Standardbred- cross	Y	2	3	0.536619	0.296315	0.472922	0.305796	0.26177	0.267565	0.345049	0.276015	0.0891205	0.1189	0.111732	0.133272	0.11249	0.0888671	0.0703235	0.105376	1988.5	2549.92	284.448	302.872
Annabell	19	M	Warmblood	Y	7	7	0.461548	0.317787	0.390414	0.315574	0.354397	0.316868	0.429765	0.316601	0.0916297	0.0899706	0.116774	0.108294	0.0924078	0.104361	0.0629895	0.119474	193.339	169.697	210.032	179.914
Apollo	19	G	Warmblood	Y	5		0.55673	0.316274			0.224404	0.273669			0.126091	0.113272			0.0927534	0.088315			2020.32	2807.19
Arie	17	G	Friesian	Y	7	7	0.416556	0.268359	0.414079	0.256337	0.412353	0.285004	0.421293	0.261717	0.0890819	0.0871412	0.0995222	0.0889541	0.0820257	0.0811869	0.0651368	0.0981513	518.495	424.272	477.666	992.053
Assim	12	G	Arabian	Y	4	4	0.401659	0.245612	0.408179	0.254466	0.392611	0.259159	0.360503	0.247921	0.136305	0.124464	0.189989	0.149691	0.0694454	0.0827897	0.0413371	0.0643368	340.635	432.6	347.66	465.746
Avon	27	G	Austrian Warmblood	Y	7	7	0.443776	0.299967	0.411911	0.30094	0.419679	0.295899	0.456446	0.280572	0.0836736	0.0983008	0.0734214	0.0880576	0.052876	0.064811	0.0581891	0.0705784	370.641	487.602	232.841	211.321
Babsi	22	M	Haflinger	N	8	8	0.469544	0.311791	0.436587	0.327605	0.416705	0.314648	0.437222	0.337696	0.0494106	0.0688785	0.0749569	0.115854	0.064349	0.0968924	0.0512539	0.0595189	407.831	495.926	353.865	280.661
Baby Bella	26	M	American Quarter Horse	Y	4	4	0.521257	0.303741	0.440953	0.339868	0.272958	0.268117	0.490409	0.344981	0.0823065	0.0960548	0.0418754	0.0695617	0.123486	0.141741	0.0267942	0.0578285	2066.87	3396.6	198.186	107.829
Belinda	32	M	Haflo-Arabian	N	7	6	0.334081	0.2618	0.344497	0.273246	0.467755	0.26817	0.420534	0.260516	0.130866	0.129652	0.167935	0.126132	0.067317	0.0815146	0.0670616	0.0978081	386.087	435.284	182.771	147.313
Bella	25	M	Romanian Warmblood	Y	5	6	0.463263	0.314667	0.359534	0.353015	0.211616	0.227289	0.443782	0.283114	0.228029	0.187681	0.14683	0.15052	0.0970869	0.111906	0.0498765	0.0881066	1552.57	2895.07	160.758	114.09
Bimbo	21	G	Friesian	Y	5	6	0.529995	0.223145	0.506596	0.285715	0.245835	0.229022	0.30242	0.240054	0.0870815	0.078579	0.0790448	0.0902502	0.137123	0.0965171	0.111897	0.162611	2969.73	4109.84	249.308	261.878
Blitz	21	G	Haflinger	Y	5	5	0.349356	0.209819	0.448559	0.276502	0.29621	0.189343	0.292514	0.228721	0.274781	0.158522	0.129961	0.11874	0.0796432	0.0831096	0.128967	0.102108	673.84	788.282	335.199	206.661
Burli	18	G	Draught Horse	Y	7	7	0.232369	0.240973	0.251695	0.213766	0.44703	0.285161	0.45697	0.30188	0.0993066	0.0944564	0.115621	0.112593	0.221319	0.200204	0.175714	0.165476	482.163	437.317	356.227	772.309
Calvin	19	G	Bavarian Warmblood	Y	4	4	0.385952	0.296595	0.401965	0.32887	0.377711	0.291992	0.46263	0.32899	0.16842	0.120408	0.0790354	0.0808967	0.0679291	0.0755299	0.0563754	0.0713578	1138.6	1555.46	218.253	163.496
Carlos	16	G	Friesian	Y	7	7	0.493652	0.242714	0.576699	0.256042	0.37508	0.240465	0.350172	0.25367	0.0593677	0.0751748	0.0265955	0.0484866	0.0718535	0.0761572	0.0465513	0.0682077	386.416	311.951	203.169	185.907
Cassandra	22	M	Romanian Warmblood	Y	6		0.52871	0.263296			0.254387	0.275525			0.0940409	0.0694897			0.122887	0.111469			2342.36	3369.42
Chanel	28	M	Austrian Warmblood	Y	5	5	0.411575	0.307885	0.377395	0.314175	0.468552	0.311063	0.414359	0.285131	0.0736421	0.0815346	0.121682	0.106617	0.04624	0.0628065	0.0865747	0.0838511	439.751	511.499	625.87	917.278
Chari	16	M	Romanian Warmblood	Y		8			0.3741	0.364041			0.49923	0.350409			0.0753293	0.100879			0.0513322	0.0698856			214.54	155.629
Charlotte	16	M	Warmblood	N		5			0.396672	0.344403			0.509397	0.356473			0.0450071	0.0715053			0.0489122	0.0796185			399.131	423.383
Cheran	4	G	Draught Horse	Y		6			0.39417	0.335074			0.540351	0.30304			0.0477061	0.080965			0.0177747	0.0358518			186.871	226.648
Crayon	18	G	Standardbred	Y	5		0.444082	0.2959			0.424655	0.302323			0.0765457	0.0893699			0.05471	0.0783101			2588.07	20743
Dorian	25	G	Warmblood	Y	3		0.478425	0.312586			0.357729	0.291259			0.0656518	0.0701235			0.0981618	0.0822799			1525.44	1680.76
Dorita	15	M	Romanian Warmblood	Y	7	8	0.53582	0.30506	0.414875	0.36306	0.272593	0.261772	0.299522	0.246424	0.111017	0.106887	0.235981	0.205196	0.0805485	0.0863411	0.0496249	0.0760405	786.083	807.628	213.76	237.538
Ella	18	M	Noriker	Y	8	8	0.43252	0.272228	0.398523	0.26516	0.395161	0.268171	0.395069	0.271366	0.0667068	0.0720955	0.13053	0.111266	0.105605	0.0957109	0.0758596	0.083585	1130.8	1728.49	252.655	140.679
Esperanza	29	M	Standardbred	Y	6	6	0.356303	0.235052	0.369456	0.293021	0.471789	0.262789	0.458039	0.287903	0.116342	0.11898	0.127997	0.120735	0.055576	0.0712949	0.0445311	0.0558964	386.922	578.796	416.922	584.787
Fee	19	M	Sachsen-Anhaltiner	Y	5	6	0.483197	0.257486	0.488906	0.304757	0.235767	0.252963	0.391495	0.298684	0.201216	0.183792	0.0742846	0.0872204	0.0798163	0.0840851	0.0453385	0.106114	916.902	1344.9	229.129	355.394
Felix	19	G	Austrian Warmblood	Y	4	5	0.479703	0.270861	0.435748	0.247691	0.348027	0.25375	0.427308	0.230014	0.117472	0.140427	0.0738114	0.0997322	0.0548037	0.0887566	0.0631496	0.0772237	436.665	554.36	403.847	419.906
Fidelio	16	G	Swiss Warmblood	N	5	7	0.410741	0.247465	0.360698	0.237326	0.223816	0.161379	0.483348	0.22826	0.245164	0.166701	0.102837	0.145829	0.120289	0.11113	0.0531242	0.0676912	801.656	1189.33	241.428	202.024
Flambert	30	G	Warmblood	Y	4	6	0.238375	0.224288	0.205253	0.22844	0.53034	0.263497	0.607128	0.237202	0.144417	0.113758	0.128895	0.114018	0.0868682	0.0967814	0.0587219	0.0755514	295.737	319.094	241.802	220.457
Franzi	16	G	Warmblood	Y	7	7	0.406142	0.25791	0.412155	0.359739	0.422253	0.293322	0.468453	0.353489	0.0684926	0.113154	0.0822995	0.0924712	0.103113	0.125592	0.0371311	0.0817955	841.153	1038.26	273.064	436.964
Gaby	16	M	Romanian Warmblood	Y	8	8	0.524248	0.258407			0.248384	0.302151			0.114481	0.0932808			0.112864	0.0978278			845.774	790.31
Gandhi	4	G	Draught Horse	N		7			0.458513	0.323239			0.463044	0.306571			0.0442792	0.0721663			0.03421	0.0575033			243.842	244.998
Gardist	28	G	Württemberger	Y	5	5	0.480637	0.339777	0.61449	0.325141	0.393091	0.31717	0.311625	0.315108	0.0779683	0.106602	0.0493193	0.0797911	0.0483088	0.0698941	0.0245866	0.0451643	527.781	1558.62	358.043	469.133
Gazelle	4	M	Percheron	Y	5		0.438655	0.285178			0.388378	0.292478			0.0810651	0.0837771			0.0918962	0.125962			579.147	615.4
Gerold	17	G	Romanian Warmblood	N	7	8	0.437752	0.312336	0.390806	0.311795	0.382708	0.314084	0.47478	0.316807	0.0881864	0.0903081	0.100641	0.0987439	0.0913319	0.097567	0.0337674	0.0514138	1090.04	1818.28	222.377	144.642
Gert	28	G	Romanian Warmblood	Y	5	6	0.378165	0.252046	0.344146	0.304802	0.301509	0.2628	0.527944	0.325764	0.126597	0.107185	0.067809	0.0894504	0.193751	0.184112	0.0601167	0.0833674	2018.17	3817.38	150.211	149.714
Gigant	26	G	Warmblood	Y	3	3	0.579752	0.35386	0.516015	0.32561	0.244206	0.268489	0.43487	0.327256	0.123416	0.130466	0.0299366	0.0549281	0.0526294	0.059381	0.0191536	0.041144	848.347	1096.07	168.887	93.1457
Gitano	25	G	Haflo-Arabian	N	5	5	0.417224	0.284658	0.455683	0.291769	0.46429	0.283357	0.418833	0.286858	0.065237	0.09941	0.0800173	0.112217	0.0532771	0.0790032	0.0454604	0.0690404	484.918	685.171	456.861	796.108
Gloomy	16	M	Warmblood	Y	5	5	0.480753	0.292114	0.376973	0.288612	0.195061	0.227311	0.49108	0.291687	0.229543	0.233678	0.0866225	0.0784266	0.0946435	0.093172	0.0453272	0.0705178	301.015	257.974	292.224	268.57
Hanne	17	M	Romanian Warmblood	Y	7	7	0.370991	0.235043	0.381865	0.369396	0.360541	0.30925	0.498451	0.330526	0.159912	0.119327	0.0819172	0.100708	0.108523	0.114507	0.03779	0.0606646	1343.7	1964.04	246.138	223.777
Herby	21	G	Pintabian	N	5	5	0.39117	0.316263	0.426855	0.306931	0.422863	0.302848	0.364102	0.252752	0.0922957	0.111761	0.159589	0.146565	0.0936783	0.101957	0.049471	0.0687222	1210.69	5457.9	342.517	372.895
Herzog	2	G	Noriker	Y	5	6	0.452002	0.304017	0.533769	0.355629	0.339112	0.306248	0.120346	0.150815	0.0639695	0.0905082	0.273431	0.277882	0.144927	0.177497	0.0724522	0.0945385	657.935	689.085	383.462	673.043
Hilde	19	M	South German Coldblood	Y	6	7	0.508592	0.275732	0.443337	0.286026	0.333452	0.304555	0.411555	0.288478	0.0721261	0.1117	0.0945582	0.102737	0.0858342	0.0851293	0.0505494	0.078987	648.963	687.106	253.953	300.012
Joe	12	G	Quarter Horse	Y		7			0.37968	0.248412			0.446681	0.260871			0.0948625	0.107339			0.0787676	0.090645			440.035	356.693
Karim	28	G	Arabian	Y	4	4	0.621273	0.272241	0.498971	0.283044	0.223987	0.25668	0.318447	0.237876	0.100306	0.12894	0.152063	0.154937	0.0544687	0.057432	0.0305038	0.0455803	781.113	888.736	337.67	373.994
Karino	9	G	Standardbred	Y	5		0.431142	0.21846			0.352539	0.253482			0.0900441	0.0828286			0.126261	0.106488			946.714	848.584
Katharina	17	M	Romanian Warmblood	Y	4	6	0.544809	0.315904	0.447007	0.367327	0.30184	0.315584	0.490114	0.349933	0.0655056	0.0620715	0.0415161	0.0626925	0.0878432	0.0867636	0.0213582	0.0395152	1279.56	1516.3	210.025	187.631
Lakota	31	M	Pinto-Warmblood Cross	Y	4	5	0.388536	0.325165	0.436742	0.322228	0.492161	0.328652	0.467086	0.320313	0.0563904	0.0731889	0.0664736	0.0826468	0.0629281	0.0859158	0.0296838	0.0615283	421.688	401.035	158.501	166.04
Larry	23	G	Oldenburg	Y	5	5	0.424767	0.250491	0.36373	0.220934	0.36154	0.276315	0.510065	0.255627	0.0880848	0.12652	0.0519203	0.081011	0.12561	0.11317	0.0742829	0.0846617	547.828	620.876	374.07	566.599
Lena	28	M	Haflinger	Y	4	3	0.393506	0.243928	0.394622	0.240175	0.454551	0.265962	0.455056	0.260001	0.0955587	0.0992332	0.0938811	0.0953223	0.0563846	0.0793439	0.0564214	0.0787455	235.657	228.887	228.898	212.224
Lennox	16	G	Warmblood	Y		6			0.393516	0.248792			0.356594	0.262508			0.087212	0.10451			0.162657	0.157873			792.813	1073.16
Lorena	20	M	Romanian Warmblood	N	8	8	0.439717	0.286037	0.287865	0.355228	0.220039	0.247602	0.598242	0.334077	0.195976	0.143681	0.0707474	0.0798494	0.144265	0.108646	0.0431001	0.0635985	1767.29	1710.38	205.654	219.14
Lory	15	M	Haflinger	Y	5	5	0.334006	0.224349	0.453574	0.3124	0.37615	0.274785	0.438504	0.318767	0.0965871	0.109263	0.055477	0.0700381	0.193253	0.147424	0.0524293	0.073897	684.905	746.447	291.513	415.611
Lotto Vulkano	28	G	Noriker	Y	4	6	0.289633	0.312889	0.353833	0.28999	0.5857	0.307737	0.452591	0.300599	0.0691701	0.0870921	0.109142	0.0992599	0.0554999	0.0723512	0.0844373	0.0965784	217.254	120.298	413.634	601.821
Marco	20	G	Haflinger	Y	6	6	0.422295	0.249357	0.389142	0.24622	0.403725	0.260435	0.41193	0.292589	0.0979216	0.0834965	0.118142	0.103632	0.0760674	0.0858651	0.0808317	0.0980377	705.033	956.709	205.035	134.664
Marenzie	19	G	Thoroughbred	Y	3		0.580165	0.263679			0.309286	0.280861			0.0516749	0.0628618			0.0588873	0.0765688			540.37	459.136
Martin	12	G	Romanian Warmblood	N	7	7	0.338405	0.229117	0.362158	0.371126	0.323281	0.328875	0.530849	0.353646	0.252773	0.17975	0.0643264	0.0870531	0.085538	0.0982899	0.0426221	0.0548211	1318	1224.81	380.373	345.13
Martina	20	M	Romanian Warmblood	Y	4	4	0.377358	0.216554	0.397509	0.36354	0.353578	0.294557	0.518141	0.338278	0.145983	0.130609	0.0660562	0.117876	0.123066	0.111183	0.0182693	0.0399063	1645.92	1822.17	190.096	113.638
Mary Lou	13	M	Romanian Warmblood	N	7	8	0.496609	0.301656	0.297484	0.349834	0.350537	0.310722	0.638282	0.348514	0.0615644	0.0639221	0.0360694	0.0561915	0.0912688	0.0745667	0.0281702	0.0442482	840.096	716.235	283.143	301.732
Massimo	17	G	Noriker	Y	7	7	0.447724	0.294174			0.477137	0.301916			0.0424172	0.0597612			0.0327167	0.0527332			326.982	348.487
Michi	20	M	Romanian Warmblood	Y	6	7	0.428511	0.282819	0.318173	0.33253	0.395625	0.322087	0.541279	0.313021	0.0827822	0.0825304	0.105256	0.100681	0.093071	0.0811341	0.0352811	0.0636463	1093.73	1205.6	166.211	153.857
Mistral	28	G	Selle Français	Y	5	5	0.291915	0.311472	0.309346	0.255168	0.273467	0.197982	0.446603	0.221659	0.36812	0.243249	0.206966	0.12234	0.0665103	0.0960636	0.0370825	0.0538774	466.795	561.174	369.392	521
Misty	18	G	Irish Sport Horse	Y	5	6	0.430413	0.264441	0.44107	0.248814	0.374029	0.307707	0.364471	0.256744	0.104161	0.09903	0.131778	0.115383	0.0914021	0.0875362	0.0626804	0.117279	725.722	883.368	328.397	488.194
Monera	25	M	Austrian Warmblood	N	6	6	0.450592	0.301607	0.528923	0.292935	0.411686	0.283645	0.383882	0.296146	0.0681837	0.0971488	0.035075	0.0630602	0.0695358	0.0849527	0.052123	0.0639983	551.198	723.696	412.431	461.2
Monte Video	32	G	Hanoverian	Y	5	5	0.285851	0.230224	0.263253	0.221811	0.47584	0.267315	0.51813	0.221282	0.143913	0.123782	0.185113	0.128564	0.0943706	0.108498	0.0335133	0.0498739	358.664	452.725	203.763	203.614
Nelle	16	M	Romanian Warmblood	Y	6	5	0.616689	0.268288	0.410617	0.34328	0.153522	0.233548	0.48448	0.318987	0.109289	0.154257	0.0790939	0.0975837	0.120459	0.104519	0.0257536	0.0493005	1610.42	1921.42	218.86	218.15
Pajero	28	G	Warmblood	Y	4		0.307727	0.236984			0.476405	0.274798			0.110673	0.0928051			0.105191	0.103384
Pan Zahara	16	M	Arabian	Y	5		0.495663	0.29023			0.266838	0.26247			0.106439	0.0904362			0.13105	0.0973756			1254.52	1314.47
Pandua	29	M	Westfalian	Y	6	6	0.377935	0.315127			0.458517	0.324591			0.102462	0.113866			0.0610815	0.0713115			431.407	479.527
Parius	17	G	Haflinger	Y	4		0.452568	0.26166			0.3615	0.263551			0.0921086	0.0885422			0.0938224	0.0942566			451.174	371.068
Paula	20	M	Romanian Warmblood	Y	6	6	0.418384	0.283238	0.390805	0.374039	0.319004	0.316813	0.536733	0.360338	0.148445	0.124918	0.0413033	0.0658426	0.114141	0.0976339	0.0311716	0.0464146	2897.54	8943.06	294.292	333.321
Paula B-stall	23	M	Haflinger	Y	5	4	0.441091	0.288451	0.524633	0.248891	0.420882	0.288901	0.341658	0.263963	0.0740834	0.0924342	0.0708234	0.076723	0.0639427	0.0742088	0.0629001	0.0826979	361.375	229.134	278.515	197.908
Pauline	27	M	Haflinger	Y	5	5	0.463145	0.271187	0.424897	0.275844	0.34789	0.276528	0.392266	0.287127	0.0936377	0.0999968	0.073762	0.0893544	0.0953625	0.106683	0.109105	0.107885	526.51	545.289	394.691	269.642
Pia	15	M	Haflinger	Y	6	6	0.452955	0.23099	0.4779	0.240265	0.316702	0.245201	0.316051	0.243655	0.107239	0.105858	0.085078	0.0925907	0.123095	0.112367	0.120943	0.110278	1255.63	1586.98	359.316	271.25
Pioneer	13	G	Shire Horse	N		7			0.464244	0.251286			0.434868	0.259557			0.0524453	0.0831248			0.0484321	0.0741605			345.92	442.759
Queen of Roses the 2nd	13	M	Shire Horse	N		7			0.404013	0.260228			0.432695	0.276376			0.103059	0.128268			0.0602091	0.0707212			275.207	259.337
Reny	16	M	Romanian Warmblood	Y	5	6	0.410017	0.272209	0.323322	0.367153	0.272322	0.310006	0.493062	0.337871	0.245398	0.191104	0.140599	0.148864	0.0722734	0.0674754	0.0430317	0.0694678	1169.23	1160.75	232.684	237.26
Rita	26	M	Haflinger	Y	4	4	0.430941	0.242333	0.274556	0.209341	0.466749	0.247145	0.506916	0.252707	0.0525792	0.0910343	0.100216	0.120724	0.0497341	0.0809795	0.118302	0.14952	291.252	320.793	305.319	245.748
Robinson	19	G	South German Coldblood	Y	6		0.458233	0.270948			0.387461	0.277884			0.0697611	0.0772771			0.0845336	0.082095			431.654	628.306
Rocky	16	G	Warmblood	Y		6			0.445434	0.278098			0.42093	0.306135			0.070694	0.082144			0.0629333	0.0946281			302.751	271.295
Rossini	18	G	Oldenburg	Y		6			0.517886	0.272992			0.222404	0.220243			0.164797	0.161249			0.0949066	0.114085			604.418	1115.01
Safir	7	G	Haflinger	N	6	5	0.120506	0.0946941	0.200221	0.180631	0.263517	0.247909	0.453353	0.287663	0.289548	0.153361	0.0821228	0.108503	0.32642	0.172554	0.264368	0.226174	1134.72	833.375	1023.71	2223.64
Savanna	16	M	Warmblood	N	7	7	0.499731	0.286705	0.380448	0.253646	0.235025	0.22993	0.457602	0.248454	0.161648	0.142663	0.0935242	0.102505	0.103577	0.0969877	0.0684215	0.111341			274.837	213.763
Sonata	27	M	Warmblood	Y	6	6	0.181847	0.203817	0.18844	0.190926	0.574998	0.23577	0.553681	0.222748	0.0817567	0.0758348	0.173246	0.138614	0.161394	0.131729	0.0846074	0.108554	1384.66	1475.14	341.908	407.684
Sophie	26	M	Draught Horse	Y	8	7	0.388056	0.294052	0.339047	0.263754	0.465649	0.304462	0.570306	0.257374	0.085663	0.102163	0.0601732	0.0715122	0.0606129	0.096794	0.030479	0.0526655	399.846	469.306	177.653	111.921
Steffi	20	M	Romanian Warmblood	Y	5	6	0.404357	0.254022	0.369744	0.359371	0.331351	0.335946	0.42076	0.314372	0.186848	0.140913	0.150462	0.156916	0.077429	0.103107	0.0590395	0.0808819	1480.1	1700.72	234.448	202.571
Stella	16	M	Haflinger	Y	5	5	0.446589	0.259671	0.402133	0.272534	0.405093	0.268303	0.272387	0.262283	0.0544347	0.0730318	0.250275	0.220263	0.0938751	0.113419	0.075232	0.102335	443.051	417.94	237.162	152.896
Sternschnuppe	17	M	Romanian Warmblood	Y	7	7	0.471732	0.277667	0.371266	0.335216	0.339033	0.281883	0.523078	0.308009	0.101811	0.0980363	0.0701964	0.109018	0.0874309	0.080099	0.0354412	0.0500219	2737.56	3773.04	220.972	105.36
Subida	24	M	Thoroughbred	Y	4	4	0.444404	0.216984	0.484197	0.23295	0.362515	0.252137	0.385226	0.231303	0.0836218	0.0853202	0.0732287	0.0882873	0.109472	0.101954	0.0573304	0.0729078	879.461	1250.22	231.067	200.971
Sultan	18	G	Friesian	Y	6	6	0.341079	0.221372	0.409471	0.258606	0.481974	0.292958	0.423546	0.254524	0.0802445	0.0984532	0.0715544	0.0867692	0.0966832	0.102101	0.0954321	0.155478	584.793	809.221	867.181	2066.9
Sunny	24	G	Oldenburg	Y	5	5	0.582768	0.320874	0.468342	0.274968	0.2217	0.222994	0.387168	0.264506	0.126512	0.134245	0.0831693	0.0949436	0.0690421	0.0915135	0.0613262	0.0884267	748.807	975.668	824.588	1855.55
Tashiba	13	M	Tinker	Y	7		0.474038	0.252569			0.32161	0.258651			0.0732852	0.07357			0.131047	0.102307			784.107	890.221
Ted	19	G	Shire Horse	Y	4	5	0.458512	0.282809	0.418377	0.259759	0.348847	0.276695	0.478715	0.275678	0.112487	0.120326	0.0633411	0.088319	0.0801377	0.0957221	0.0395454	0.0617909	301.092	425.069	205.296	210.324
Timon	23	G	Warmblood	Y	4	4	0.49803	0.324516	0.375061	0.307106	0.29383	0.304298	0.401549	0.314462	0.0714681	0.100435	0.0910234	0.0961647	0.13669	0.213074	0.132369	0.182062	522.721	517.893	614.137	1398.84
Tina	19	M	Haflinger	Y	7	7	0.405156	0.244763	0.367796	0.320445	0.339005	0.30836	0.535555	0.315799	0.104047	0.0799573	0.0528822	0.0851864	0.151808	0.110945	0.0437407	0.0689454	1994.79	2009.9	460.075	655.232
Titus	18	G	Noriker	Y		6			0.374716	0.312712			0.459875	0.298175			0.0972267	0.11574			0.0681696	0.101677			902.625	2825.52
Toni	19	G	Romanian Warmblood	Y	7		0.391896	0.26391			0.318624	0.352359			0.188808	0.148968			0.100654	0.0988128			1842.36	2445.92
Topsi	20	M	Haflinger	Y	5	5	0.459277	0.258453	0.393301	0.223099	0.332852	0.244727	0.396912	0.246686	0.108783	0.122449	0.0997034	0.0868759	0.0990775	0.118367	0.110059	0.109741	498.349	627.438	239.237	119.479
Tosca	26	M	Standardbred	Y	4	4	0.513285	0.266065	0.418242	0.253251	0.364571	0.258659	0.446116	0.237955	0.0886922	0.101175	0.105801	0.108746	0.0334579	0.053064	0.0298167	0.0511353	310.503	354.029	286.895	430.405
Ulrich	21	G	Westfalian	Y	5	6	0.544059	0.288834	0.520172	0.28862	0.281849	0.266076	0.376942	0.264756	0.11337	0.109399	0.0581401	0.0777628	0.0607268	0.0683305	0.0447396	0.0564852	625.547	610.612	320.311	410.837
Vera	21	M	Noriker	Y	7	7	0.448817	0.273674	0.456625	0.301777	0.431604	0.284494	0.411061	0.298917	0.0733703	0.0919038	0.0859494	0.0937844	0.0462132	0.0651933	0.0463468	0.074915	399.759	492.676	301.905	271.459
Vulkan	23	G	Warmblood	Y	4	4	0.442779	0.252035	0.455397	0.274221	0.362148	0.275295	0.381845	0.275661	0.0923972	0.105743	0.0944389	0.104902	0.102643	0.0886992	0.0683402	0.0922236	808.375	860.483	1126.18	2342.22
Zanubia	26	M	Arabian	Y	4		0.382122	0.296916			0.409289	0.274305			0.163964	0.132419			0.0446515	0.0566864			398.538	450.922
