# Supplementary material for: Equine Activity Time Budgets: The Effect of Housing and Management Conditions on Geriatric Horses and Horses with Chronic Orthopaedic Disease
Source: Animals (Basel). 2021 Jun 23;11(7):1867. doi: 10.3390/ani11071867 (PMC8300227; doi:10.3390/ani11071867)
Supplement: Supplementary file 1 [file animals-11-01867-s001.zip › suppl_material/Suppl_table3.xlsx]

## Sheet: suppl table 3
				00:00:00	01:00:00	02:00:00	03:00:00	04:00:00	05:00:00	06:00:00	07:00:00	08:00:00	09:00:00	10:00:00	11:00:00	12:00:00	13:00:00	14:00:00	15:00:00	16:00:00	17:00:00	18:00:00	19:00:00	20:00:00	21:00:00	22:00:00	23:00:00
Time budget for eating (%)	Overall		Mean	25.3858	23.3014	23.744	27.7018	29.8742	35.909	41.7837	41.3533	35.0704	35.6735	35.4518	31.1896	33.2331	32.0945	41.8327	46.9083	49.953	46.5438	40.2959	37.8515	36.7218	32.3666	33.0542	29.6945
			s.d.	23.2254	22.0412	22.1292	22.5598	21.1711	20.594	21.5714	23.2656	23.4571	22.3217	21.67	21.4467	21.7115	21.8269	22.398	22.9581	20.7163	21.0373	21.4915	22.1361	22.5454	22.3721	22.324	22.2214
	1	Overall	Mean	21.898	16.4005	19.025	21.3669	21.7779	45.1809	58.7764	54.2703	45.5332	44.2198	42.4393	44.1045	48.2736	51.3678	51.4675	52.2419	54.8877	46.4984	36.6579	31.6533	30.6729	29.1502	29.5444	21.6578
			s.d.	24.4145	20.6292	20.572	23.5664	20.4196	23.1247	27.8671	29.239	29.5817	27.6151	26.5669	28.1087	29.9239	29.4304	29.9019	29.2399	26.2054	26.8176	24.6373	25.521	25.8036	24.5002	26.2463	22.7897
		May-June	Mean	17.7442	12.6992	21.4726	24.5492	22.4687	49.7812	62.5259	55.7737	48.158	48.9648	49.088	48.2882	45.0275	46.29	49.1945	51.4236	55.7449	48.2667	39.3048	32.2922	29.1415	28.2234	27.8385	18.0987
			s.d.	22.7826	18.469	21.0047	24.9104	20.7836	21.1635	27.6271	29.0501	28.842	26.4573	24.8641	27.5759	29.9643	28.8567	29.632	28.2607	25.9286	25.8219	25.0115	26.3224	24.8146	24.5057	25.9358	21.0329
		October-November	Mean	30.7569	23.7311	13.4006	14.5566	20.421	36.1418	51.6836	51.3412	40.7028	35.5996	29.8182	35.9874	55.0505	61.6971	56.1688	53.9196	53.0912	42.7464	31.0446	30.2386	33.964	31.1777	33.4599	29.3413
			s.d.	25.513	22.7191	18.4466	18.7633	19.7049	24.2179	27.034	29.5093	30.4303	27.6946	25.1687	27.4592	28.8058	27.954	30.0357	31.2082	26.8013	28.5712	22.9329	23.7025	27.6369	24.4751	26.6583	24.5788
	2	Overall	Mean	28.9766	28.5716	42.1039	35.6321	35.1823	41.2462	33.751	41.2442	38.2855	45.5598	44.8112	39.555	41.0886	40.8816	48.3299	48.183	53.3472	53.0464	48.7225	51.8773	41.4733	39.5524	40.5576	38.289
			s.d.	25.2845	23.73	27.797	25.2597	25.0407	24.6553	26.0571	27.0287	26.5704	26.0488	25.9737	25.19	25.8277	24.3431	22.6726	24.7138	22.1977	24.5011	24.5864	25.958	26.6258	22.4172	24.7267	27.0927
		June	Mean	23.488	28.2324	49.2316	38.3489	37.5022	40.3899	29.7144	38.5908	33.2707	44.5272	45.4847	38.0312	41.6509	39.3474	46.4043	44.1751	54.9092	55.9189	53.134	54.2713	41.9347	40.1666	39.08	35.4875
			s.d.	21.8958	24.6427	26.1275	24.9077	25.4144	23.8043	24.231	26.2562	26.589	26.0307	26.0746	26.4694	25.952	22.9452	23.6421	24.2232	22.6193	23.8839	24.1981	25.9197	26.984	22.0351	24.8253	25.4509
		November	Mean	39.7506	29.2629	27.4294	29.7725	30.7571	42.9741	41.8989	47.0516	49.1669	47.7417	43.4007	42.8613	39.8806	44.2975	52.6534	56.7713	49.9999	46.8397	39.5787	46.6016	40.4373	38.1705	43.8822	44.6059
			s.d.	28.0996	21.9631	25.4762	25.2597	23.9198	26.4309	27.8883	28.0276	23.2614	26.2001	25.952	22.0358	25.7588	27.1197	19.8621	23.7417	21.0733	24.8796	23.0016	25.4896	26.0271	23.4139	24.4133	29.7763
	3	Overall	Mean	33.1885	37.5976	27.8323	33.9745	32.1152	30.4857	54.1141	52.7753	39.9699	43.0916	45.0532	36.1638	41.2882	34.2811	62.4431	62.6507	58.1419	56.2676	50.8779	43.7125	50.0927	42.4526	45.6163	45.5325
			s.d.	31.1308	31.5237	29.5669	29.4141	26.1237	25.6866	24.4939	29.2203	29.0872	30.0316	24.336	24.1674	26.1309	25.1899	22.3231	26.8349	25.717	24.8947	28.2933	28.5546	27.8496	28.8713	24.6444	26.3987
		August	Mean	31.1497	37.2905	33.5186	41.6667	40.811	37.1783	57.7946	55.6697	40.7602	46.1403	47.4752	41.8969	48.7738	42.4331	61.9522	59.3732	62.6333	61.0585	60.2293	46.1714	53.7605	41.6496	46.1907	47.1262
			s.d.	31.6992	33.7573	31.4543	30.4851	25.3352	27.4224	23.5591	29.9521	31.7011	29.7661	24.3401	24.2232	25.6197	24.2098	24.494	25.7689	24.389	24.0841	26.6	31.0254	28.8574	30.1688	26.1197	25.3507
		November	Mean	37.1206	38.1721	16.0385	18.0202	15.8458	18.7229	48.015	47.648	38.5473	38.0103	41.178	26.8272	29.0975	21.2378	63.2515	68.1454	50.6121	48.0949	34.6505	39.4456	43.0017	43.8883	44.5602	42.2903
			s.d.	30.1755	27.3735	21.2158	19.261	19.0415	17.0979	25.1296	27.5482	24.0408	30.1983	24.1705	21.2592	22.3507	21.1405	18.5187	28.0611	26.4778	24.4528	23.6744	23.4896	24.7203	26.785	22.0458	28.5987
	4	Overall	Mean	37.62	34.4606	25.2535	31.4225	35.7001	34.405	45.3775	50.1741	46.9164	50.4446	51.6275	44.2328	44.7634	41.1604	47.4524	62.0061	66.5246	60.9838	49.741	46.8365	44.4367	39.9809	40.5465	39.1832
			s.d.	28.4745	28.7203	24.6377	24.7102	25.3281	25.0792	25.5136	25.0884	26.7438	23.5725	25.3522	25.6487	23.2781	25.9869	29.9092	25.6067	25.5418	25.4676	26.2534	25.7555	26.5686	27.6043	27.7351	26.6128
		July-August	Mean	34.5951	30.6528	21.9888	37.6792	45.3394	40.8715	46.3687	51.2325	50.5542	49.3856	50.924	43.5743	49.8771	48.9867	51.4967	55.7798	56.8732	59.9729	48.8589	42.3241	47.8891	38.7385	43.8567	40.1014
			s.d.	27.9618	28.1655	25.4842	25.2341	25.2989	27.5302	26.8941	23.9977	28.2026	24.9993	24.3203	24.8751	22.8301	25.6274	27.0279	25.5845	24.4883	24.0804	27.2356	25.855	27.1371	28.9549	28.4591	27.7218
		December	Mean	41.5187	39.447	29.3343	22.8395	23.7069	26.6452	44.1272	48.8389	42.3793	51.7626	52.4934	45.1233	38.0721	30.697	41.7622	70.4767	79.2469	62.3635	50.9952	53.4359	39.2139	41.8135	35.6025	37.8059
			s.d.	28.8099	28.842	23.0397	21.2951	19.7081	19.219	23.7511	26.4787	24.2003	21.7327	26.678	26.7774	22.2475	22.6748	32.8731	23.2165	21.015	27.3328	24.8993	24.2889	24.9554	25.5502	26.0189	24.9738
	5	Overall	Mean	30.6318	22.7781	28.2495	43.815	54.4695	64.1361	58.6831	49.656	39.7171	30.7254	28.7795	23.0812	23.9849	24.8763	41.3036	56.3682	66.8169	62.4665	55.776	53.0296	53.655	43.0637	42.0607	33.5046
			s.d.	30.048	27.6442	30.2015	32.4081	30.1148	25.0181	25.4967	29.017	28.7598	26.6619	27.7911	25.5653	25.1085	26.0112	29.5814	31.3535	24.6358	24.5432	25.1784	27.0273	28.425	30.8399	30.5914	30.4344
		September	Mean	36.0443	26.74	37.5798	60.8387	67.2914	61.6299	52.594	47.3885	41.2469	31.5889	30.9489	27.3755	30.0949	26.8295	38.2553	41.5001	61.2092	61.642	62.2873	60.3828	62.9658	48.8757	49.0278	39.2963
			s.d.	31.8568	29.7542	30.4214	23.5051	23.4616	21.1539	21.1649	26.6216	26.6473	25.9875	25.397	25.3802	25.0896	23.7175	26.1178	25.9096	21.5749	21.5423	22.076	24.1829	25.4701	30.9109	30.6633	32.0897
		January	Mean	19.2127	13.5158	9.5889	8.33176	30.498	68.7219	69.1732	53.4206	36.9605	29.1692	25.1268	14.6879	12.9188	21.5193	46.5517	81.0521	76.5183	63.9093	43.85	39.114	34.0239	31.1694	26.8036	21.1349
			s.d.	21.9474	19.1087	19.172	14.8801	26.3632	30.4601	28.8203	32.395	32.1841	27.9152	31.2109	23.9147	21.1432	29.3701	34.2602	22.9427	26.6228	29.1242	26.2351	26.764	24.097	27.2061	24.3865	22.0876
Time budget for resting (%)	Overall		Mean	45.3089	48.7383	46.6068	40.2015	35.6078	28.0355	22.2281	23.6585	30.0954	28.3811	28.0172	32.1253	30.8435	32.2552	24.5305	20.5738	18.0993	21.5995	28.1586	31.1147	33.7511	37.7685	37.0929	41.9147
			s.d.	25.0728	23.7906	24.2193	24.3437	23.0215	19.2162	18.5235	21.4937	22.455	21.9944	20.6246	22.0393	21.5479	21.4709	20.5202	18.7568	17.1132	19.0119	21.4088	22.6124	23.4943	22.8	23.3115	23.9155
	1	Overall	Mean	64.4371	72.973	67.1472	60.0787	52.8876	28.7568	21.4084	27.818	34.0528	33.42	33.9551	36.3736	35.221	34.8021	34.8966	32.4827	29.0778	38.0558	45.8634	53.2166	55.5344	58.1917	58.1406	66.2656
			s.d.	27.2016	24.8366	22.2179	24.1591	22.6013	21.3971	23.0923	25.5739	27.8893	24.3601	24.8727	26.1051	27.7255	26.2136	25.6888	23.822	21.5301	24.4228	23.0956	25.3053	25.299	24.6768	24.9549	25.1283
		May-June	Mean	70.1769	77.7207	64.7607	54.5832	49.3009	23.904	17.9241	25.2788	29.3839	26.971	26.9356	33.1414	39.7811	39.5406	37.2401	32.8053	27.9674	35.397	42.2737	51.0057	57.231	59.4081	59.8651	70.2831
			s.d.	26.2588	23.2448	22.6784	24.1097	21.4799	18.855	22.6506	23.6779	25.3223	21.5464	20.8092	26.0687	28.5302	26.173	25.6504	23.5251	21.2962	23.0467	22.4648	25.6239	24.7598	24.9386	25.0645	24.3448
		October-November	Mean	52.1961	63.5698	72.6311	71.8391	59.934	38.292	27.9995	32.7651	42.6451	45.1356	47.2802	42.6447	25.7007	25.1631	30.0494	31.8214	31.4048	43.697	53.476	58.1121	51.8881	55.531	54.1826	57.5923
			s.d.	25.1645	25.3151	20.1873	19.7407	23.1803	22.922	22.5641	28.3734	30.362	24.8866	26.5393	25.1185	23.352	23.6144	25.1901	24.5069	21.9231	26.3383	22.6552	23.9774	26.1597	23.9889	24.3595	24.706
	2	Overall	Mean	55.46	55.9012	40.2221	47.6643	45.1606	36.8687	41.0496	35.4684	40.6937	33.2322	33.9108	35.4567	34.326	34.98	28.5572	29.0034	25.5664	27.6215	31.3348	28.9365	41.5633	42.8429	44.3667	47.182
			s.d.	29.6563	28.4285	28.8265	29.0104	27.4586	22.8535	26.7762	25.4731	27.4458	24.8064	24.4905	24.191	24.4319	23.3665	21.3049	22.6171	20.3103	23.4574	24.9591	25.7322	29.1941	25.0172	26.0179	29.8117
		June	Mean	64.4213	57.7927	34.4464	44.4886	41.8876	37.0264	46.5172	38.4299	45.7667	32.7807	32.3681	36.1808	33.0583	35.9641	31.5986	32.4321	25.7638	24.4181	27.4313	27.1604	42.9736	43.0541	46.141	51.4227
			s.d.	24.9943	28.3146	27.3905	28.3766	26.1939	20.1474	26.1159	26.4559	27.3348	24.1951	23.7808	24.6256	23.3309	22.4139	22.7121	22.4515	20.4393	22.1226	23.8002	25.6524	30.3153	25.5881	26.6293	27.4924
		November	Mean	37.8692	52.0468	52.1132	54.5137	51.4035	36.5502	30.0133	28.9868	29.6864	34.1862	37.1417	33.8856	37.0491	32.789	21.7283	21.6562	25.1435	34.5434	39.4257	32.8505	38.3967	42.3677	40.3745	37.6197
			s.d.	30.4132	28.5386	28.3057	29.4566	28.9525	27.7279	24.821	22.0478	24.5086	26.2635	25.8471	23.3724	26.6685	25.4466	15.9176	21.3628	20.2082	24.9326	25.5715	25.7116	26.5048	23.9185	24.3625	32.7856
	3	Overall	Mean	46.9741	47.5027	54.2464	47.3083	45.5773	45.0332	22.7387	25.5171	39.3048	31.7807	26.3692	36.5411	34.0229	39.3038	17.2267	18.9929	25.3061	25.4611	33.3615	40.2148	34.2608	39.5926	34.7383	38.3319
			s.d.	32.3338	30.3339	34.0959	32.474	32.1421	26.8181	18.4917	27.7434	28.8388	29.5196	20.0148	25.1618	23.4045	23.6962	18.4888	20.2355	24.9813	22.6387	28.2608	30.542	29.4582	26.3196	27.2077	26.9674
		August	Mean	46.3824	45.6887	45.7428	35.687	31.4481	34.3672	19.5868	24.6196	38.9807	30.8295	24.3951	30.0257	26.9985	31.1219	17.2659	19.2341	19.8163	18.0144	22.4583	34.9888	29.1569	37.3096	30.1758	33.6047
			s.d.	33.197	31.5466	33.493	29.3596	27.3468	26.4655	18.2378	29.3722	31.2121	31.1677	19.4077	22.7007	21.9834	21.8921	20.7345	18.8673	22.8132	19.7057	24.6112	31.2125	28.122	27.4529	26.791	24.9451
		November	Mean	48.1154	50.8965	71.8835	71.4118	72.0125	63.7795	27.9618	27.1068	39.8881	33.366	29.5278	47.152	45.4626	52.3948	17.1621	18.5885	34.5096	38.1643	52.2817	49.2835	44.1286	43.6742	43.1274	47.9495
			s.d.	31.1624	28.1063	28.5423	24.6632	22.3938	14.3716	17.9612	24.9269	24.407	26.8994	20.8423	25.6648	21.2761	20.6009	14.3312	22.6365	26.0672	21.8823	24.0969	27.4726	29.935	24.0234	26.3565	28.7715
	4	Overall	Mean	50.1485	51.7543	61.8033	52.7509	45.9849	42.4891	29.363	24.8864	29.4131	26.4062	25.8859	32.3802	30.3062	36.2432	34.755	21.8052	16.6873	22.3503	34.5014	38.3554	41.6564	45.3819	43.5758	46.7828
			s.d.	29.7664	29.3045	28.0724	26.962	27.9929	25.0185	23.8441	23.5145	23.9355	22.5421	22.6578	24.3789	23.1181	25.9651	29.7001	22.0758	18.5939	23.3753	25.6723	25.1971	27.7035	28.5636	29.352	28.6772
		July-August	Mean	51.3143	54.704	63.2243	45.4445	31.1073	31.8601	28.8271	22.6457	27.9156	29.3791	26.1784	31.5347	25.866	28.7885	28.0921	26.3131	20.9529	18.1904	31.1385	39.673	35.5018	45.9846	38.2991	44.7149
			s.d.	31.234	29.8833	30.4055	27.8681	23.5744	23.7655	22.3119	20.0872	23.8054	23.2575	21.0528	22.8396	22.3095	23.5327	24.9059	23.9102	20.331	22.1503	26.2801	26.6868	27.0143	31.018	29.8023	29.8847
		December	Mean	48.6459	47.8916	60.027	62.7739	64.4953	55.2439	30.0389	27.7127	31.2808	22.7066	25.5259	33.5235	36.1162	46.2098	44.1296	15.6723	11.0645	28.0273	39.2823	36.4284	50.9672	44.4929	51.4565	49.8845
			s.d.	27.8616	28.2397	24.9169	22.1822	21.2524	20.1207	25.7617	27.0877	24.1003	21.1668	24.6041	26.4092	22.9822	25.8355	33.3159	17.6615	14.2861	23.9322	24.138	22.8715	26.2467	24.6635	26.9792	26.6562
	5	Overall	Mean	54.8336	64.2983	56.222	33.4066	24.0366	15.0656	18.8091	28.2612	37.1077	45.4478	47.9824	52.0001	51.1852	48.2018	31.7476	21.1588	11.9581	16.1084	23.8903	25.9647	29.4916	40.602	41.7362	52.9259
			s.d.	31.4789	29.8399	32.1033	33.4566	27.934	19.2101	18.9366	26.6574	26.6208	30.7381	31.7115	32.3988	30.6073	29.5842	27.9382	23.7905	17.2635	20.1773	26.4646	28.8981	29.3109	32.2228	32.3361	32.9082
		September	Mean	47.6311	60.8438	46.4475	14.677	10.7385	14.0834	20.3165	25.3028	32.4385	40.8678	40.1735	42.7234	40.9165	42.8949	31.8162	27.2499	10.0963	10.0958	10.5065	13.2071	17.0579	31.37	32.256	45.7807
			s.d.	32.645	31.9056	31.858	18.5275	16.7635	17.2831	17.734	24.2164	24.1851	29.5739	29.4456	31.3196	29.8716	27.5169	29.8274	25.2478	14.7368	14.7185	14.7871	19.9339	22.4336	30.4599	30.4041	34.2421
		January	Mean	70.0291	72.3742	75.771	72.4453	48.8983	16.8628	16.2122	33.1726	45.5221	53.7018	61.13	70.1318	69.7828	57.3231	31.6293	11.0464	15.1791	26.6305	48.4039	50.1081	55.7072	59.4956	62.4966	68.1867
			s.d.	22.3567	22.5322	22.2331	21.8666	27.7121	22.2991	20.6812	29.7578	28.7911	31.2313	31.1756	26.3483	22.0327	30.9069	24.4938	16.9403	20.615	23.8809	25.6028	27.8608	24.4776	27.21	26.2766	23.6158
Time budget for activity (%)	Overall		Mean	8.38189	7.44347	8.63646	9.77274	11.1791	11.6554	11.3459	10.3667	10.1019	10.4697	10.3459	11.0161	10.4316	10.2466	9.47485	8.3341	7.53505	8.03327	8.2955	8.06067	8.07298	8.26886	8.33708	7.65013
			s.d.	11.1428	11.1955	11.3644	11.5945	11.7394	11.1231	11.4331	10.2741	9.83371	10.3321	9.64725	10.0816	9.78798	10.3923	10.1075	9.51431	8.76679	9.76206	9.75098	10.0683	10.1514	11.0093	10.556	10.2938
	1	Overall	Mean	8.84307	7.53795	9.1452	12.0143	16.0919	16.1892	11.4269	10.3181	12.1793	12.7737	13.5977	11.5609	9.7452	8.26544	8.48301	9.01253	8.07476	9.01377	9.85437	8.35969	9.03466	8.3778	8.11375	8.55733
			s.d.	13.1716	13.4105	13.0554	13.2637	13.6819	11.4268	10.6767	11.1986	12.1113	12.2869	12.0869	11.8592	13.0204	12.2994	12.2814	12.2411	9.80923	11.1059	12.1948	12.302	12.9247	11.987	11.3137	13.3201
		May-June	Mean	7.92816	7.23399	8.6031	12.927	17.2211	16.0667	10.457	10.6518	13.0167	13.283	13.1887	10.9766	8.95938	8.85743	8.71012	9.38714	7.75801	9.20976	9.44955	8.90485	8.93166	8.26067	8.08005	8.35701
			s.d.	14.1912	14.5656	13.2137	13.5715	13.5946	10.6384	10.6193	12.1252	12.6108	12.1478	11.5224	12.0425	12.898	13.5661	13.4392	13.1772	9.35175	10.5929	11.8451	13.3218	13.8158	12.6942	11.7475	14.3593
		October-November	Mean	10.7943	8.13996	10.3909	10.061	13.8735	16.4298	13.2617	9.66783	10.6381	11.8484	14.3741	12.6946	11.3858	7.06122	8.01326	8.24443	8.73857	8.59794	10.7129	7.15256	9.25603	8.63401	8.19109	8.9898
			s.d.	10.479	10.8048	12.6656	12.4208	13.6407	12.8828	10.5869	9.14186	11.0189	12.5338	13.1077	11.461	13.1782	9.13554	9.48362	10.0612	10.7174	12.1611	12.916	9.61352	10.8165	10.3208	10.3023	10.7895
	2	Overall	Mean	9.23338	9.53913	9.56315	10.1241	11.1875	13.0113	16.2972	12.767	11.925	11.8333	11.5885	13.9785	13.7645	13.531	11.8708	12.2504	10.8486	9.75978	11.0179	9.87037	9.14013	10.4736	8.54414	8.13804
			s.d.	11.6256	10.0303	11.5233	11.2576	13.099	12.3934	16.1909	12.6095	12.0861	11.5312	11.3946	12.2393	12.3657	13.8416	11.8383	11.8886	10.3292	14.032	13.2527	12.1846	11.3977	15.364	9.80124	10.8816
		June	Mean	7.18373	8.45748	8.63668	10.111	11.1766	13.88	14.8766	11.7876	12.0366	12.4881	12.2228	14.4792	13.1779	14.4552	10.4187	12.8778	9.75288	9.51869	10.1757	9.91934	7.51057	10.0295	8.45884	7.64655
			s.d.	9.43422	9.22308	9.54341	9.86261	11.7637	13.5119	14.8467	11.4895	12.4409	11.6948	12.0382	12.8116	12.0767	14.2921	11.0646	12.5915	8.59274	12.6251	10.7825	10.8622	9.18937	15.0105	10.3561	10.1884
		November	Mean	13.2568	11.7432	11.4706	10.1523	11.2083	11.258	19.1647	14.9106	11.6829	10.4496	10.2602	12.8921	15.0247	11.4734	15.1312	10.9058	13.1966	10.2807	12.7633	9.76243	12.7989	11.4728	8.73606	9.24632
			s.d.	14.2912	11.2756	14.7201	13.9102	15.4502	9.6301	18.4277	14.6603	11.3896	11.1597	9.88788	10.9311	12.9905	12.6691	12.9379	10.1969	13.0954	16.7898	17.2781	14.8021	14.6918	16.2369	8.51188	12.3399
	3	Overall	Mean	15.8066	10.76	14.8094	13.1201	15.1451	15.7833	14.6417	12.83	10.4767	13.1369	13.1499	14.0881	11.3049	11.4928	11.7535	10.1208	9.13153	10.8606	9.52611	10.4534	11.9788	12.7574	14.1141	12.2949
			s.d.	18.4794	17.8148	20.5017	18.2225	15.6384	16.342	15.1355	11.1058	9.24941	12.232	9.75196	9.28304	8.05708	10.1724	9.62527	10.8879	11.3955	10.5776	9.54758	12.986	14.1092	15.6286	17.7218	14.5307
		August	Mean	18.5444	12.1521	17.1212	16.2104	18.0526	18.1333	13.9494	10.6709	9.45871	11.3311	13.3004	14.5006	9.96911	10.2539	10.0837	11.6717	9.67309	11.5695	9.72717	13.1065	13.001	14.5039	17.9859	15.0293
			s.d.	19.7542	21.2296	23.0312	20.0729	16.739	18.9508	15.8755	10.1699	8.64584	10.0899	9.87579	10.1489	7.80088	10.7056	7.93424	12.0026	10.6099	10.8138	9.26971	14.3725	14.8065	17.758	19.7657	15.9531
		November	Mean	10.5265	8.15538	10.0146	6.71067	9.7051	11.6531	15.789	16.6547	12.3091	16.1466	12.9092	13.4163	13.4804	13.4749	14.5038	7.52073	8.22363	9.65133	9.17721	5.84958	10.0025	9.63488	6.99516	6.73187
			s.d.	14.6476	7.99117	12.9677	11.4761	11.751	9.15456	13.9706	11.7954	10.1186	14.8188	9.68862	7.76195	8.10273	9.0521	11.5073	8.22906	12.7191	10.2057	10.1445	8.5238	12.656	10.361	10.0328	9.00331
	4	Overall	Mean	7.05314	7.96882	8.15845	9.38726	11.2246	13.8927	13.7663	13.7763	13.0656	11.1976	10.4135	12.2606	13.3716	11.8174	9.29712	7.98213	7.13595	7.71319	7.62559	6.69943	7.33468	7.38018	8.60567	7.88671
			s.d.	12.0896	12.7905	11.1938	12.6984	13.5065	15.7856	14.975	13.704	11.8444	11.247	10.536	13.0711	11.0191	11.5323	11.7759	10.2201	8.86768	9.74724	10.0982	8.70978	10.5031	10.9659	12.136	12.0728
		July-August	Mean	6.97627	8.97788	9.25258	8.84696	13.2835	15.8141	14.0416	15.0752	10.0558	9.47017	9.97083	12.2709	12.9621	11.0023	10.015	8.52135	9.2724	9.51986	8.77529	8.21995	8.72381	7.25805	9.14862	7.97624
			s.d.	10.9952	14.6238	12.6437	11.603	14.1874	17.381	14.5243	13.7288	11.2523	10.0416	10.3117	11.7067	10.3658	11.9552	13.7505	9.88692	9.51736	10.1672	10.3202	9.56173	12.0254	11.1974	11.1503	10.246
		December	Mean	7.15222	6.64742	6.79079	10.1284	8.66287	11.5869	13.419	12.1379	16.8194	13.3472	10.9583	12.2467	13.9074	12.9073	8.28712	7.24853	4.31973	5.24761	5.99107	4.47566	5.23319	7.56031	7.79477	7.75241
			s.d.	13.4322	9.8208	8.94966	14.1076	12.2098	13.3608	15.6018	13.5731	11.5456	12.3082	10.8381	14.7876	11.855	10.9105	8.20822	10.6712	7.04576	8.60409	9.59907	6.74771	7.22527	10.6829	13.5106	14.46
	5	Overall	Mean	9.35515	8.85491	10.1425	13.9907	13.4253	11.0557	11.9435	12.5088	12.965	13.8766	13.3259	14.2083	14.4035	16.3728	15.4447	10.6388	10.0194	10.8522	11.7491	12.9811	10.9496	10.6242	10.6448	9.02377
			s.d.	11.4907	13.1269	11.9122	14.125	14.5105	10.7905	11.6203	13.027	13.711	14.6953	14.114	14.037	14.2656	14.5079	15.1242	11.8483	12.1991	13.1097	13.4126	14.2275	11.9737	12.1101	12.3635	10.9577
		September	Mean	10.1132	8.28415	10.465	14.7194	13.6932	12.8393	13.8143	15.1307	13.7988	15.6869	15.4675	16.0312	14.743	17.0451	15.8598	14.6527	14.1405	13.8388	15.2703	16.4235	13.1416	12.8	12.3933	9.86869
			s.d.	11.122	11.735	11.2056	14.3091	15.0419	11.0326	11.5214	13.4565	14.0828	16.288	15.1001	14.4692	15.1343	14.8833	15.4966	12.276	12.9184	12.8652	13.996	13.9816	12.7036	12.0037	12.8953	10.84
		January	Mean	7.75591	10.1893	9.49765	12.4718	12.9245	7.79199	8.72056	8.15612	11.4625	10.6143	9.72024	10.6454	13.7886	15.2172	14.73	3.97498	2.88991	5.62568	5.29968	6.46653	6.3281	6.17145	6.81576	7.21919
			s.d.	12.147	15.9258	13.259	13.6937	13.5265	9.55621	11.1248	11.0341	12.9502	10.5949	11.4725	12.4771	12.5981	13.8388	14.5119	7.26023	6.15742	11.8911	9.34851	12.3388	8.66188	11.1265	10.1764	11.0567
Time budget for high activity (%)	Overall		Mean	4.25673	3.8503	4.34644	5.65747	6.67362	7.73231	7.97646	7.95323	8.06552	8.80988	9.51751	9.00111	8.82662	8.73588	7.49568	7.51737	7.74563	7.15663	6.5819	6.30575	4.78754	4.92963	4.84914	4.07383
			s.d.	7.06948	6.04764	6.53546	7.82263	8.47308	8.43916	8.78206	9.04747	8.27595	8.80932	9.75675	8.78205	8.28651	8.84324	8.25051	9.08568	9.67614	8.45966	8.3005	8.66685	7.10914	6.77644	7.0559	6.1317
	1	Overall	Mean	4.82036	3.08832	4.68047	6.54085	9.24599	9.87208	8.3877	7.5945	8.23444	9.58713	10.0087	7.96177	6.76127	5.56528	5.15332	6.26494	7.96004	6.43324	7.62436	6.77015	4.75836	4.27908	4.20055	3.51967
			s.d.	8.50419	5.42744	7.33511	9.42152	10.2116	11.1909	10.5087	10.2281	10.1816	12.3956	10.5533	9.98227	8.65921	7.61903	7.25386	10.4166	12.4811	9.54459	10.8183	10.4868	7.30819	7.03717	6.68688	5.75786
		May-June	Mean	4.14923	2.34621	5.16235	7.94127	11.0125	10.2466	9.092	8.29769	9.44148	10.7835	10.7868	7.59312	6.23392	5.31228	4.85638	6.38522	8.53085	7.12931	8.97203	7.79678	4.6971	4.10575	4.21644	3.26281
			s.d.	6.14478	4.85356	7.90367	10.3152	10.1878	9.98384	10.1424	10.3991	10.0722	12.3895	10.5995	9.11379	8.07943	7.00151	6.26123	11.0111	12.86	10.7074	11.512	11.5588	6.82792	6.02103	6.98758	5.38938
		October-November	Mean	6.25163	4.55812	3.57318	3.54395	5.77548	9.13616	7.05541	6.22451	6.01307	7.41375	8.53158	8.677	7.86223	6.07994	5.7675	6.0183	6.76383	4.95638	4.76637	4.49689	4.89002	4.65825	4.16408	4.0742
			s.d.	12.0059	6.18105	5.70734	6.19691	9.37168	13.265	11.09	9.78575	10.0478	12.1586	10.3489	11.4906	9.70521	8.75201	8.96546	9.11597	11.6104	6.20209	8.53979	7.12811	8.27747	8.88395	5.97104	6.47487
	2	Overall	Mean	6.32872	5.9873	8.11355	6.58076	8.47029	8.87195	8.90407	10.5168	9.09763	9.37762	9.69082	11.0061	10.8236	10.6076	11.243	10.5645	10.2376	9.57175	8.91952	9.31396	7.82484	7.13263	6.53323	6.3907
			s.d.	8.79755	7.93871	9.91505	8.74132	11.1885	9.54741	9.06537	12.5255	9.34723	8.86675	10.6998	11.0843	10.0419	9.69801	11.4101	9.40152	10.5756	9.48478	9.30106	10.3673	10.0245	8.81107	8.59901	8.70939
		June	Mean	4.90313	5.51816	7.68846	7.05349	9.43621	8.70083	8.89155	11.1893	8.92806	10.204	9.92676	11.3042	12.1146	10.2337	11.5765	10.5172	9.57316	10.1445	9.25331	8.64767	7.58165	6.75163	6.32285	5.44407
			s.d.	7.18234	7.37561	9.52933	9.05927	12.1792	9.47111	8.96664	13.0729	9.14466	9.18571	10.7974	11.2382	10.1273	8.91045	11.3692	9.15339	9.65715	9.91783	9.39602	9.19318	10.5053	8.95036	8.94099	7.11873
		November	Mean	9.12708	6.94326	8.98872	5.56115	6.62787	9.2173	8.92934	9.04469	9.46559	7.63135	9.19667	10.3592	8.05027	11.4402	10.4941	10.6658	11.6613	8.33427	8.22765	10.7823	8.37086	7.9899	7.0066	8.52526
			s.d.	10.8604	8.97726	10.7104	8.00305	8.81597	9.77829	9.34657	11.2117	9.85198	7.95368	10.5774	10.8199	9.35536	11.3053	11.5751	9.99709	12.2905	8.42519	9.14731	12.5478	8.92091	8.51161	7.83705	11.3166
	3	Overall	Mean	4.03116	4.13999	3.11466	5.59769	7.16189	8.6943	8.5059	8.87171	10.2451	11.9941	15.4223	13.2033	13.3869	14.9135	8.57881	8.2344	7.42131	7.41141	6.23173	5.61984	3.67043	5.20118	5.52934	3.84367
			s.d.	6.87566	7.74245	5.30508	6.42278	8.84752	9.10498	10.1124	9.28021	8.2604	10.2537	14.5554	9.87187	9.85953	12.6065	8.21468	10.1974	9.52971	7.92022	8.08695	8.40107	6.11524	6.98154	7.97801	5.8583
		August	Mean	3.92349	4.87027	3.6181	6.43656	9.68814	10.3228	8.66895	9.03945	10.7979	11.7015	14.8252	13.5698	14.2629	16.1819	10.6999	9.71695	7.87391	9.35684	7.5829	5.73549	4.08428	6.54032	5.64707	4.24124
			s.d.	7.1575	7.82558	5.7851	6.81465	9.77928	9.46436	9.00234	9.07366	8.02742	9.80987	11.5525	8.5653	10.117	12.6892	8.40977	9.8559	8.36089	8.18841	8.75875	8.30916	6.32677	7.29927	8.07925	5.91268
		November	Mean	4.23884	2.77367	2.0705	3.8578	2.43538	5.83206	8.23571	8.57456	9.24988	12.4817	16.3777	12.6063	11.9602	12.884	5.08517	5.74894	6.66255	4.09274	3.88704	5.41916	2.87033	2.80697	5.31288	3.03484
			s.d.	6.41825	7.5183	4.03573	5.21596	3.53398	7.76845	11.8624	9.76292	8.69338	11.0799	18.5306	11.807	9.39231	12.3824	6.62646	10.4209	11.3184	6.25856	6.20982	8.68049	5.70155	5.72913	7.91585	5.76269
	4	Overall	Mean	5.1794	5.81678	4.78335	6.43661	7.09236	9.21162	11.4961	11.1629	10.6068	11.9499	12.0724	11.1258	11.5616	10.7797	8.49719	8.20596	9.65016	8.95276	8.13188	8.10786	6.56986	7.25729	7.27412	6.14549
			s.d.	9.65667	9.73579	8.0377	11.0208	10.5094	9.3076	12.2966	11.8379	10.797	10.7343	10.798	10.7184	10.4466	11.8517	11.2592	10.5941	13.7969	12.5931	11.9682	13.4594	9.87284	9.6312	11.0284	9.88943
		July-August	Mean	7.11703	5.66546	5.53431	8.02695	10.2721	11.4528	10.7674	11.0486	11.4777	11.7614	12.9258	12.6186	11.2966	11.223	10.3968	9.38511	12.8999	12.3162	11.227	9.78266	7.88333	8.01924	8.69746	7.20554
			s.d.	11.4855	8.66712	8.75904	11.712	12.403	10.0391	10.9084	11.8608	11.5423	10.3236	10.0229	10.9132	7.75152	12.6463	12.7399	9.54741	13.8109	13.5715	13.0894	13.6147	9.86856	10.8809	12.6917	10.3093
		December	Mean	2.682	6.01493	3.84466	4.25499	3.1362	6.52217	12.4153	11.3071	9.52056	12.1846	11.0221	9.10714	11.9084	10.1871	5.82449	6.60175	5.36636	4.36267	3.73163	5.65848	4.58282	6.13341	5.14836	4.55541
			s.d.	5.7565	11.0311	6.9711	9.64717	5.39233	7.56184	13.8614	11.8753	9.74367	11.2785	11.6523	10.1646	13.2071	10.7374	8.10729	11.7393	12.625	9.40686	8.45689	12.9246	9.60333	7.33657	7.50983	9.05849
	5	Overall	Mean	5.18076	4.06943	5.38662	8.78893	8.07118	9.74389	10.5649	9.57351	10.2092	9.95056	9.91089	10.7098	10.4264	10.5492	11.5018	11.8345	11.2047	10.5706	8.58393	8.0227	5.90174	5.70758	5.5576	4.54345
			s.d.	8.58281	5.44145	8.61981	11.3294	10.0815	11.4841	10.7094	10.4131	11.0694	10.6055	11.934	11.0355	10.7118	11.2842	11.3652	13.9045	11.6735	11.2152	9.62841	9.28645	9.33414	8.19764	8.04318	6.57521
		September	Mean	6.21447	4.13296	5.50879	9.76362	8.27516	11.4458	13.2753	12.1791	12.5124	11.857	13.4102	13.8691	14.2441	13.2309	14.0655	16.5985	14.5558	14.421	11.9346	9.98432	6.83243	6.95338	6.32074	5.05215
			s.d.	8.96166	5.39705	8.81955	12.0972	10.0487	11.3049	9.62014	9.47845	10.5037	9.78723	12.8503	11.5714	10.8733	11.4747	11.1778	13.9014	10.64	11.6283	9.85489	8.37359	9.58315	8.56902	8.4331	6.57655
		January	Mean	2.99986	3.92092	5.14226	6.75733	7.68982	6.62981	5.89554	5.24781	6.05869	6.51471	4.01927	4.53467	3.51209	5.94008	7.088	3.92519	5.40725	3.83256	2.44694	4.31038	3.93946	3.15803	3.8864	3.45698
			s.d.	7.30496	5.57826	8.25089	9.2739	10.1867	11.2094	10.9244	10.4978	10.9019	11.1977	7.0423	6.40821	5.8863	9.33958	10.3295	9.70337	11.1417	6.19699	5.16976	9.82589	8.51158	6.7366	6.87275	6.47928
Activity changes (count)	Overall		Mean	340.332	336.816	237.463	180.469	206.209	368.124	467.322	685.411	634.359	739.462	730.825	714.23	827.57	832.82	878.742	715.399	723.969	614.441	627.807	517.784	423.57	359.125	258.254	230.492
			s.d.	2201.22	2458.94	898.87	230.199	231.464	489.365	621.989	777.998	800.582	970.906	1222.96	1118.62	1462.3	1690.96	1364.45	1325.86	1549.86	1008.52	902.448	735.366	508.003	446.764	293.404	218.5
	1	Overall	Mean	875.457	945.61	391.747	153.07	214.201	281.662	536.863	993.48	717.914	721.614	772.781	856.365	1073.38	887.668	520.135	344.386	339.615	373.983	371.549	312.451	354.413	299.554	222.4	214.231
			s.d.	11598.3	13614	4059.97	181.88	258.56	320.767	738.43	1154.89	964.266	1254.52	1487.73	1395.66	1958.52	3746.52	915.461	882.366	482.846	444.727	388.088	321.174	488.903	492.815	244.851	269.668
		May-June	Mean	1198.9	1330.73	482.297	143.983	249.06	343.176	611.541	1159.49	797.247	732.83	875.169	951.031	1180.15	972.993	497.167	306.51	337.221	356.942	422.255	369.223	427.808	354.913	236.073	223.293
			s.d.	14055.6	16701.1	4863.17	126.13	292.082	369.956	850.287	1298.34	825.415	679.593	938.951	1209.93	2041.99	4518.55	659.139	307.202	389.556	376.352	423.895	361.097	568.595	579.618	264.359	312.795
		October-November	Mean	185.665	182.847	183.674	172.516	145.716	160.792	395.596	670.05	571.915	701.238	578.416	672.696	850.495	714.103	567.641	422.047	344.633	410.141	264.017	186.74	196.678	178.458	191.017	194.667
			s.d.	143.351	119.05	169.556	264.194	154.552	120.466	426.149	705.135	1167.73	1901.08	2170.79	1689.97	1759.34	1037.03	1296.32	1478.21	637.563	563.245	269.843	142.562	149.634	137.342	190.203	135.409
	2	Overall	Mean	273.265	306.578	209.278	241.519	270.957	321.81	360.225	472.841	464.479	488.706	623.659	731.819	731.629	945.061	1001.94	812.121	831.67	690.748	654.086	468.953	420.209	352.9	300.288	261.551
			s.d.	296.246	337.747	146.149	207.352	210.606	321.651	309.212	416.589	558.528	576.442	941.808	1019.67	1143.48	1462.52	1529.98	1250.38	1223.22	935.524	1028.72	522.993	393.016	356.628	474.772	163.092
		June	Mean	282.516	313.236	193.434	258.43	312.251	369.801	384.448	498.576	537.187	603.205	807.248	951.931	956.685	1221.61	1335.95	1034.99	1086.79	877.361	848.496	576.376	475.406	409.834	333.115	267.378
			s.d.	336.106	397.382	125.466	214.179	227.93	359.13	332.989	453.106	616.873	670.519	1106.71	1169.4	1336.3	1706.94	1759.72	1470.1	1425.1	1091.77	1214.6	598.21	444.303	410.469	562.764	166.411
		November	Mean	256.134	293.639	240.033	207.033	196.779	230.191	314.022	419.915	316.321	259.709	259.947	279.137	273.18	365.88	296.107	362.398	316.875	310.858	272.334	244.159	302.524	231.369	230.214	249.097
			s.d.	204.634	173.249	177.019	190.048	150.677	207.866	254.389	326.618	378.797	147.06	159.852	261.776	172.025	190.377	156.362	258.29	176.531	145.558	165.999	156.135	210.241	135.945	159.892	156.643
	3	Overall	Mean	193.791	200.698	249.941	170.268	203.361	292.958	471.004	523.116	592.386	497.136	777.853	586.195	748.451	594.823	723.659	641.104	632.012	444.413	411.531	411.964	325.914	202.977	194.03	230.265
			s.d.	153.702	234.969	396.212	248.125	218.154	415.581	640.76	442.682	514.594	457.452	891.725	617.015	1105.3	696.204	1443.66	803.379	988.883	924.37	611.232	674.529	391.228	141.56	134.91	199.409
		August	Mean	208.954	254.878	244.437	206.256	269.721	422.34	544.659	597.395	823.514	662.797	957.017	774.624	1237.24	823.215	1187.5	985.292	845.767	743.913	617.166	635.644	465.756	204.714	211.582	254.312
			s.d.	190.604	330.164	188.583	260.106	293.544	554.958	475.326	569.172	632.993	607.166	1142.97	835.534	1566.69	991.676	2256.39	1188.72	1308.61	1395.74	842.232	876.266	526.298	125.237	154.186	238.868
		November	Mean	183.501	160.501	254.223	142.276	154.126	202.783	422.603	474.304	440.503	391.296	675.473	467.754	441.213	457.787	437.168	418.393	493.7	241.811	266.377	254.072	218.702	201.714	181.575	210.364
			s.d.	125.528	116.957	506.339	239.563	122.503	254.34	732.147	335.753	353.26	292.401	709.376	398.05	494.366	392.482	321.445	215.416	699.923	215.535	313.777	434.345	192.149	154.246	120.501	161.469
	4	Overall	Mean	323.906	266.282	291.079	270.529	220.876	313.361	610.845	1016.2	766.318	1252.7	728.163	731.974	779.778	802.341	1294.11	647.85	593.304	597.957	755.196	550.427	401.07	286.791	335.384	291.53
			s.d.	768.41	280.034	515.672	504.12	360.27	624.534	1183.05	1373.82	1196.31	1573.95	1004.12	1096.29	1348.71	1219.4	1581.39	780.888	1070.13	1757.03	1761.45	1422.72	651.048	272.719	399.31	333.079
		July-August	Mean	454.051	336.294	353.33	328.083	284.624	432.278	750.898	1458.86	1109.34	1223.49	730.515	706.303	782.071	791.8	1454.64	804.353	801.034	861.611	1154.44	801.112	522.501	367.545	383.788	354.869
			s.d.	1001.73	343.342	654.529	626.703	466.183	822.328	1503.15	1672.77	1496.13	1719.48	925.255	831.13	898.584	866.968	1261.35	775.971	1366.3	2276.66	2215.11	1804.04	809.526	316.891	329.697	391.037
		December	Mean	156.162	174.599	213.264	191.575	141.562	170.66	434.186	457.838	338.5	1289.06	725.27	766.689	776.779	816.434	1068.25	434.934	319.477	238.147	187.592	183.799	217.368	167.678	263.092	196.522
			s.d.	113.569	111.951	233.426	235.992	103.36	112.297	521.471	438.355	323.74	1380.21	1098.69	1380.84	1779.2	1577.56	1930.38	740.154	266.755	165.31	104.92	117.651	144.483	112.416	478.361	184.239
	5	Overall	Mean	375.574	301.727	282.731	247.428	327.859	998.955	824.995	1106.83	1265.05	1476.61	1482.5	1379.03	1632.18	1767.03	1732.6	1846.93	1947.21	1579.55	1574.48	1362.91	1039.81	1012.52	497.425	385.377
			s.d.	390.689	286.929	275.218	239.715	341.195	1253.65	860.484	1280	1569.79	1963.07	3012.4	2583.06	3217.82	3021.09	2716.19	4238.13	5534.1	1989.45	1625.2	1470.78	1123.82	1416.87	506.582	345.75
		September	Mean	490.375	371.122	359.165	293.522	383.796	1298.31	1050.62	1575.74	1786.6	2099.92	2164.64	1918.71	2440.46	2670.47	2442.2	2693.97	2914.09	2360.59	2330.6	1998.43	1445.34	1444.58	659.429	498.676
			s.d.	424.931	312.739	299.17	261.14	348.637	1443.44	969.924	1391.76	1692.91	2165.22	3594.3	2904.84	3774.7	3493.04	3014.54	5181.77	6771.27	2130.46	1567.94	1457.85	1158.69	1555.46	534.674	361.176
		January	Mean	133.37	139.494	129.862	151.353	223.281	451.194	436.289	328.34	325.187	353.287	333.987	324.189	168.282	214.245	510.92	440.677	274.514	212.722	189.58	160.211	184.775	128.325	142.657	143.392
			s.d.	87.6502	94.318	116.159	147.749	301.788	422.296	400.127	419.773	612.327	633.361	737.584	1255.7	138.056	248.271	1453.98	350.824	162.126	107.115	96.0739	154.496	135.969	73.8459	98.6437	102.678
Management condition (1 =A. 2= B1 Hafis. 3 =B2. 4=H. 5=K)
