# Supplementary material for: Equine Activity Time Budgets: The Effect of Housing and Management Conditions on Geriatric Horses and Horses with Chronic Orthopaedic Disease
Source: Animals (Basel). 2021 Jun 23;11(7):1867. doi: 10.3390/ani11071867 (PMC8300227; doi:10.3390/ani11071867)
Supplement: Supplementary file 1 [file animals-11-01867-s001.zip › suppl_material/Suppl_table4.xlsx]

## Sheet: suppl table 4
	horse				farm				turn-out				time of day
	CVg			CVi	CVg			CVi	CVg			CVi	CVg			CVi
	mean	min	max		mean	min	max		mean	min	max		mean	min	max
eat	0.659145	0.373582	1.03561	19.9103	0.654103	0.60367	0.704562	8.68597	0.647046	0.558747	0.758722	15.7664	0.65421	0.415615	0.921596	20.4893
rest	0.733962	0.392849	1.48802	22.4	0.726089	0.635416	0.851941	12.6109	0.750055	0.584612	0.925641	22.7637	0.715994	0.481142	0.966419	18.6731
active	1.05488	0.597147	1.70039	21.1674	1.05048	0.997181	1.11968	5.81664	1.03907	0.965676	1.15169	9.52989	1.05382	0.837867	1.23033	11.791
highly active	1.19502	0.748057	2.16822	21.3057	1.18352	1.1209	1.28411	6.38234	1.17148	0.994513	1.38217	16.7324	1.18871	0.981087	1.46658	13.104
activity count	1.45361	0.481212	7.82581	59.5849	3.16915	1.56371	7.05943	82.1546	4.11774	1.86484	8.38901	89.8764	2.93489	1.05058	14.8687	118.154
