# Supplementary material for: Equine Activity Time Budgets: The Effect of Housing and Management Conditions on Geriatric Horses and Horses with Chronic Orthopaedic Disease
Source: Animals (Basel). 2021 Jun 23;11(7):1867. doi: 10.3390/ani11071867 (PMC8300227; doi:10.3390/ani11071867)
Supplement: Supplementary file 1 [file animals-11-01867-s001.zip › suppl_material/Suppl_table1.xlsx]

## Sheet: suppl table 1
	Housing type	Housing size/horse (mean)	Paddock size/horse (mean)	Pasture size/horse (mean)	Number of horses
Farm 1	individual box stall	16m2	51m2	279m2	26
Farm 2	open-air group housing on a paddock with a run-in shelter	40m2			11
Farm 3	open-air group housing on a pasture with a run-in shelter (spring)	850m2			9
	individual box stall (winter)	16m2	53m2
Farm 4	small group (2-3 horses) stalls with an attached pen	8-12m2	68m2	583m2	28
		2-3m2
Farm 5	individual box stall	16m2	35m2	5537m2	30
